# Supplementary material for: Multi-Frequency Entropy for Quantifying Complex Dynamics and Its Application on EEG Data
Source: Entropy (Basel). 2024 Aug 27;26(9):728. doi: 10.3390/e26090728 (PMC11431093; doi:10.3390/e26090728)
Supplement: Supplementary file 1 [file entropy-26-00728-s001.zip]

Archive with 1 entries (1 files):
- entropy-3088216-supplementary.pdf
